# Supplementary material for: Regulation of Tocopherol Biosynthesis During Fruit Maturation of Different Citrus Species
Source: Front Plant Sci. 2021 Oct 6;12:743993. doi: 10.3389/fpls.2021.743993 (PMC8526796; doi:10.3389/fpls.2021.743993)
Supplement: Supplementary file 1 [file Data_Sheet_1.xlsx]

## Sheet: Info
Supplementary Material
Regulation of tocopherol biosynthesis during fruit maturation of different Citrus species
Florencia Rey1, Lorenzo Zacarias1, María Jesús Rodrigo1*
1Departamento de Biotecnología de Alimentos, Instituto de Agroquímica y Tecnología de Alimentos (IATA), Consejo Superior de Investigaciones Científicas (CSIC), Valencia, Spain.
María Jesús Rodrigo
mjrodrigo@iata.csic.es
TABLE	SUMMARY OF TABLE'S CONTENT
Table S1.	Detail of fruit harvest dates and peel color for each maturation stage
Table S2.	List of primers used for RT-qPCR analyses
Table S3.	Mean differences in total, α-, γ-tocopherol among species for each maturation stage in the flavedo
Table S4.	Mean differences in total, α-, γ-tocopherol among species for each maturation stage in the pulp
Table S5.	Mean differences in the relative expression of the biosynthetic genes analyzed among species for each maturation stage in the flavedo
Table S6.	Mean differences in the relative expression of the biosynthetic genes analyzed among species for each maturation stage in the pulp
Table S7.	Correlation matrix indicating Pearson's correlation coefficients and significant correlations in the flavedo
Table S8.	Correlation matrix indicating Pearson's correlation coefficients and significant correlations in the pulp
Table S9.	Total, α-, γ-tocopherol contents per replicate in the flavedo
Table S10.	Total, α-, γ-tocopherol contents per replicate in the pulp
Table S11.	Relative expression values per replicate in the flavedo
Table S12.	Relative expression values per replicate in the pulp
Table S13.	Input data for the construction of the correlation matrices and networks in the flavedo
Table S14.	Input data for the construction of the correlation matrices and networks in the pulp

## Sheet: Table S1
Table S1. Harvesting date, maturation stage and peel color of the samples used for HPLC and gene expression analyses. Peel fruit color was measured using a Minolta CR-400 colorimeter on three locations around the equatorial plane of the fruit, and data are the means ± SE of at least 10-15 fruit and is expressed as the Hunter a/b ratio. Hunter a/b ratio is a classical relationship for color measur…
Citrus specie	Harvesting date	Maturation stage	Peel color (Hunter a/b ratio)
Grapefruit cv. Marsh	July 14th	Immature green (IG)	-0.81 ± 0.01
	October 6th	Mature green (MG)	-0.66 ± 0.02
	December 12th	Breaker (Br)	-0.11 ± 0.01
	January 19th	Mature (M)	-0.02 ± 0.01
Lemon cv. Fino	August 1st	Immature green (IG)	-0.72 ± 0.02
	October 22nd	Mature green (MG)	-0.35 ± 0.02
	November 19th	Breaker (Br)	-0.02 ± 0.01
	December 10th	Mature (M)	0.02 ± 0.01
Sweet Orange cv. Washington Navel	July 15th	Immature green (IG)	-0.79 ± 0.05
	October 14th	Mature green (MG)	-0.60 ± 0.03
	November 11th	Breaker (Br)	-0.19 ± 0.05
	January 14th	Mature (M)	0.72 ± 0.04
Mandarin cv. Clemenules	July 14th	Immature green (IG)	-0.89 ± 0.02
	October 6th	Mature green (MG)	-0.79 ± 0.01
	November 15th	Breaker (Br)	-0.23 ± 0.08
	December 15th	Mature (M)	0.81 ± 0.04

## Sheet: Table S2
Table S2. Sequences of the primers used for real-time qPCR. The genes analyzed were: TAT1 (tyrosine aminotransferase), HPPD (4-hydroxyphenylpyruvate dioxygenase), VTE5 (phytol kinase), VTE6 (phytyl-P kinase), DXS1 and DXS2 (1-deoxy-D-xylulose-5-phosphate synthase 1 and 2), GGPPS1 and GGPPS6 (geranylgeranyl pyrophosphate synthase 1 and 6), GGDR (geranylgeranyl diphosphate reductase), VTE2 (homogen…
Gene	Primer	Orientation a	Primer sequence (5’ - 3’)
TAT1	MJ738F	F	CAAACCAGAGGGGTCTATGG
	MJ739R	R	CAGCAAAAGTGACGCGCAGCC
HPPD	MJ736F	F	TGGGACGAAGCGTAAGAGTC
	MJ737R	R	GTCAACACATCACCAGCACG
DXS1	DXSF	F	CGTGTTTTCAACACACCTGACG
	DXSR	R	AAGCCCCGAAGTCTTCCTCAT
DXS2	MJ463F	F	GTTTTCAATGCTCCCAAAGACCGG
	MJ464R	R	TTCCAAAGCAATCATATTCACTCTCAGAC
GGPPS1	MJ478F	F	CCGAGGTCAGCCCTCAAACC
	MJ479R	R	CTCAGGCACGAGATGGGGG
GGPPS11	MJ656F	F	GTTAGATGAAAGTGACATGCGAAGAGG
	MJ657R	R	CTAGAAGCTTGTTTGATTTCACCACTCG
GGDR	MJ744F	F	GGATGATCGATGAAGGGGAC
	MJ745R	R	CCTCCAATGGGTTTCCGGGC
VTE5	MJ740F	F	TGGATTGAGACATTGCAACG
	MJ741R	R	CTCAAATATGCTGCTACCATGC
VTE6	MJ742F	F	TCGAGCGAGATAGGCAAAGC
	MJ743R	R	AATCTGGGAAGCAATCACGC
VTE2	MJ733F	F	CTGGACTTGTATTTCTCTACTGG
	MJ734R	R	GTTATTGCCGTTTTACTCCCT
VTE3a	MJ717F	F	GAATCCTTTTGTGTTTGCC
	MJ718R	R	TATCTGCAGCAGCCACTC
VTE3b	MJ719F	F	AATCCATTTGTACTCCTAC
	MJ720R	R	CAAGCAGCTCTTATTTGTCC
VTE1	MJ731F	F	TCGGCCTGTTTATGGATGGG
	MJ732R	R	GAAGGCTCCACCCCAATTCT
VTE4	MJ723F	F	GGGATCTTGCACCTTCCGAA
	MJ724R	R	TGAGTGTATCACTGCAGGCC
ACTIN b	ACTINF	F	TTAACCCCAAGGCCAACAGA
	ACTINR	R	TCCCTCATAGATTGGTACAGTATGAGAC
a F: Forward; R: Reverse
b ACTIN was the housekeeping gene used for normalization in the calculation of relative gene expression values.

## Sheet: Table S3
Table S3. Total, α- and γ-tocopherol content in the flavedo of grapefruit, lemon, sweet orange and mandarin during fruit maturation.
Stage		GRAPEFRUIT	LEMON	SWEET ORANGE	MANDARIN
Total tocopherols	IG	44.81 ± 6.52 c	100.82 ± 2.59 a	74.88 ± 9.63 b	22.79 ± 3.05 c
	MG	121.77 ± 2.59 a	121.36 ± 2.36 a	128.56 ± 4.62 a	64.51 ± 0.55 b
	Br	120.42 ± 7.31 b	160.86 ± 12.28 a	162.98 ± 4.59 a	77.34 ± 5.83 c
	M	134.41 ± 10.52 b	208.48 ± 16.06 a	116.37 ± 1.06 b	95.21 ± 1.81 b
α-tocopherol	IG	36.44 ± 5.31 c	97.94 ± 2.84 a	69.05 ± 9.31 b	22.04 ± 2.91 c
	MG	93.47 ± 1.33 c	118.98 ± 2.33 a	107.81 ± 3.62 b	63.17 ± 0.50 d
	Br	92.44 ± 5.58 b	153.91 ± 11.91 a	121.43 ± 3.40 b	63.20 ± 4.55 c
	M	111.44 ± 8.99 b	198.81 ± 15.39 a	97.03 ± 1.26 b	79.95 ± 1.69 b
γ-tocopherol	IG	8.37 ± 1.21 a	2.86 ± 0.28 b	5.83 ± 0.32 a	0.75 ± 0.14 b
	MG	28.30 ± 1.26 a	2.37 ± 0.05 c	20.74 ± 1.00 b	1.34 ± 0.05 c
	Br	27.98 ± 1.73 b	6.95 ± 0.37 d	41.45 ± 1.21 a	14.14 ± 1.27 c
	M	22.97 ± 1.53 a	9.66 ± 0.67 d	19.34 ± 0.20 b	15.25 ± 0.11 c
Different letters indicate significant differences among species for each maturation stage (Tukey’s test, p ≤ 0.05).
Contents are expressed as µg g-1 of fresh weight (FW). Data are mean ± S.D. of two replicates.
IG: immature green; MG: mature green; Br: breaker; M: mature.

## Sheet: Table S4
Table S4. Total, α- and γ-tocopherol content in the pulp of grapefruit, lemon, sweet orange and mandarin during fruit maturation.
Stage		GRAPEFRUIT	LEMON	SWEET ORANGE	MANDARIN
Total tocopherols	IG	20.28 ± 0.50 a	12.80 ± 0.94 a	22.65 ± 5.43 a	13.13 ± 0.59 a
	MG	6.75 ± 1.05 b	11.40 ± 0.65 a	3.34 ± 0.10 c	4.09 ± 0.01 c
	Br	5.51 ± 0.10 b	14.14 ± 0.95 a	4.41 ± 0.59 bc	3.08 ± 0.18 c
	M	5.45 ± 1.05 b	10.71 ± 0.14 a	2.65 ± 0.12 c	1.73 ± 0.10 c
α-tocopherol	IG	19.68 ± 0.44 a	12.65 ± 0.91 a	22.37 ± 5.37 a	12.91 ± 0.56 c
	MG	6.70 ± 1.02 b	11.36 ± 0.64 a	3.34 ± 0.10 c	3.99 ± 0.01 c
	Br	5.48 ± 0.10 b	14.08 ± 0.95 a	4.39 ± 0.58 bc	3.05 ± 0.17 c
	M	5.42 ± 1.05 b	10.66 ± 0.14 a	2.65 ± 0.12 c	1.73 ± 0.10 c
γ-tocopherol	IG	0.57 ± 0.01 a	0.15 ± 0.28 b	0.28 ± 0.06 b	0.21 ± 0.03 b
	MG	0.05 ± 0.03 ab	0.03 ± 0.05 ab	*0.00 ± 0.00 b	0.08 ± 0.01 a
	Br	0.02 ± 0.01 b	0.06 ± 0.01 a	0.02 ± 0.00 b	0.02 ± 0.01 b
	M	0.01 ± 0.01 b	0.05 ± 0.01 a	*0.00 ± 0.00 b	*0.00 ± 0.00 b
Different letters indicate significant differences among species for each maturation stage (Tukey’s test, p ≤ 0.05).
Contents are expressed as µg g-1 of fresh weight (FW). Data are mean ± S.D. of at least two replicates. *: values below 0.001
IG: immature green; MG: mature green; Br: breaker; M: mature.

## Sheet: Table S5
Table S5. Relative expression of genes involved in tocopherols biosyntehsis in the flavedo of grapefruit, lemon, orange and mandarin at four fruit maturation stages.
GENE	GRAPEFRUIT																LEMON																ORANGE																MANDARIN
	IG				MG				Br				M				IG				MG				Br				M				IG				MG				Br				M				IG
DXS1	3.49174	±	0.455112	a	4.49692	±	0.0894196	a	3.91068	±	0.484532	a	0.798929	±	0.0231946	c	1.98341	±	0.109508	b	1.49089	±	0.0636292	b	2.44397	±	0.204327	b	1.45338	±	0.0292991	b	3.00991	±	0.090798	ab	1.27336	±	0.00729283	c	2.17403	±	0.0709938	bc	3.12325	±	0.0267996	a	2.11189
DXS2	4.25065	±	0.16825	c	1.19185	±	0.0252713	c	0.828771	±	0.019649	b	0.909007	±	0.0697562	b	4.99053	±	0.0928032	c	2.36411	±	0.17499	a	1.74062	±	0.188027	a	1.99919	±	0.234388	a	15.4252	±	0.667708	a	1.55643	±	0.0464976	b	1.75246	±	0.062602	a	1.05979	±	0.0351969	b	9.23194
GGPPS1	0.567287	±	0.0240322	d	0.459384	±	0.00630643	d	0.651099	±	0.0230625	c	0.519514	±	0.017938	c	1.00148	±	0.0888074	c	1.93278	±	0.0809449	a	1.36883	±	0.0318857	a	1.96583	±	0.293205	a	1.52514	±	0.0606676	a	0.905639	±	0.0142337	b	0.752121	±	0.0115606	b	1.45308	±	0.0115023	ab	1.2853
GGPPS6	2.50573	±	0.23494	a	0.740349	±	0.0470151	b	1.86593	±	0.00760787	a	0.732157	±	0.0298397	b	0.821806	±	0.0187315	c	1.2226	±	0.0472921	a	0.762209	±	0.0248485	b	0.421827	±	0.00617606	c	1.97053	±	0.0529051	b	0.741998	±	0.036782	b	0.52315	±	0.0241467	c	2.5462	±	0.0520989	a	1.60336
GGDR	2.80322	±	0.0466007	b	2.89818	±	0.0490111	b	2.21279	±	0.0739614	b	3.534	±	0.110378	a	6.85168	±	1.61034	a	8.85447	±	0.165691	a	3.42994	±	0.0511875	a	2.37773	±	0.0347549	b	7.6146	±	0.145015	a	2.49755	±	0.0553353	c	2.20573	±	0.104121	b	2.29675	±	0.0775765	b	3.61032
VTE5	1.8804	±	0.0549724	b	2.66176	±	0.0551484	b	1.65461	±	0.0573272	b	1.51978	±	0.0478748	b	2.08467	±	0.0894284	b	5.82159	±	0.210425	a	1.28079	±	0.0633785	c	1.00616	±	0.0237651	c	2.38227	±	0.0499416	a	1.90899	±	0.0842891	c	1.11789	±	0.0153254	c	1.03016	±	0.00962496	c	2.52717
VTE6	3.01	±	0.0691795	b	1.36488	±	0.138128	b	1.22259	±	0.0210787	b	1.19033	±	0.0605935	b	2.67696	±	0.0760755	c	3.24583	±	0.307473	a	1.99841	±	0.217779	a	1.30027	±	0.108635	b	5.01402	±	0.0653061	a	1.18515	±	0.046616	b	1.11659	±	0.0452135	b	1.55365	±	0.0342741	a	2.78495
TAT1	0.0614133	±	0.000832477	d	0.378061	±	0.0107332	c	1.40819	±	0.00664983	a	1.77815	±	0.0440424	a	0.202581	±	0.0121503	a	0.526569	±	0.00660684	b	1.3214	±	0.054911	a	1.09282	±	0.03193	c	0.148835	±	0.00635664	b	1.01227	±	0.0146494	a	0.939961	±	0.0298932	b	1.54944	±	0.0184433	b	0.107336
HPPD	1.3146	±	0.0764816	c	1.9652	±	0.126461	a	2.26493	±	0.121948	b	2.34591	±	0.0812858	c	1.35802	±	0.0410044	c	1.28238	±	0.0595906	b	1.04339	±	0.0244921	d	1.15354	±	0.0724939	d	3.21453	±	0.025971	a	1.88466	±	0.0827271	a	2.75643	±	0.032303	a	5.29626	±	0.200233	a	2.66919
VTE2	1.85316	±	0.213205	a	0.607245	±	0.017999	a	1.38164	±	0.127839	a	1.4356	±	0.233436	a	0.321206	±	0.0348159	c	0.355847	±	0.0173788	b	0.752595	±	0.141531	b	0.561916	±	0.0341193	b	1.3981	±	0.0732751	b	0.588252	±	0.0239841	a	0.806059	±	0.050662	b	1.35343	±	0.0995201	a	0.736593
VTE3a	0.850261	±	0.00655864	c	0.945195	±	0.0110562	c	1.00849	±	0.0330609	c	1.03531	±	0.0371916	d	2.06476	±	0.0495668	b	3.30392	±	0.146721	a	1.83569	±	0.0462642	b	1.45346	±	0.0152038	b	4.41293	±	0.146096	a	2.4181	±	0.0496698	b	2.08527	±	0.0658687	a	2.92454	±	0.0476696	a	1.83844
VTE3b	1.0996	±	0.0875057	d	1.8731	±	0.100049	b	0.950957	±	0.0217537	d	0.819424	±	0.0413319	d	2.83848	±	0.0967789	a	6.38649	±	0.142862	a	2.57295	±	0.0647261	a	1.33358	±	0.0308064	c	2.39739	±	0.0648745	b	2.08345	±	0.0478241	b	1.27464	±	0.0188477	c	1.79919	±	0.0623726	a	1.45125
VTE1	0.90768	±	0.0518087	c	1.25264	±	0.0637485	b	1.88114	±	0.161297	a	2.44907	±	0.209911	a	0.379515	±	0.0122517	d	2.9202	±	0.103475	a	1.36029	±	0.0232604	b	0.70186	±	0.0303237	c	1.88806	±	0.0580492	a	1.27341	±	0.10712	b	1.40496	±	0.0144941	b	1.87104	±	0.0696709	b	1.12704
VTE4	0.930528	±	0.032891	a	0.725988	±	0.0519185	b	3.31203	±	0.249226	a	2.42259	±	0.244693	a	0.552008	±	0.0526701	bc	1.38627	±	0.165061	a	0.992651	±	0.0456195	b	1.81752	±	0.0486458	b	0.645798	±	0.03996	b	0.563438	±	0.0249007	b	0.959478	±	0.1323	b	1.27231	±	0.0531733	c	0.436633
Different letters indicate significant mean differences among species for each maturation stage (Tukey test, p≤ 0.05)
Relative values were calculated using an external flavedo pool as a reference sample for all species and ripening stages. Data are mean ± S.E. of at least three replicates.
IG: immature green; MG: mature green; Br: breaker; M: mature.
[truncated: 15 more columns]

## Sheet: Table S6
Table S6. Relative expression of genes involved in tocopherols biosynthesis in the pulp of grapefruit, lemon, orange and mandarin at four fruit maturation stages.
GENE	GRAPEFRUIT																LEMON																ORANGE																MANDARIN
	IG				MG				Br				M				IG				MG				Br				M				IG				MG				Br				M				IG
DXS1	0.154226	±	0.00336954	a	0.13469	±	0.00578061	a	0.165487	±	0.00170722	c	0.169425	±	0.00648456	c	0.0437108	±	0.00130566	c	0.022525	±	0.00122796	c	0.0281936	±	0.000290855	d	0.0481758	±	0.00206616	d	0.0456879	±	0.000681396	c	0.0743869	±	0.00602311	b	0.284683	±	0.00714717	b	0.43319	±	0.00541037	b	0.110313
DXS2	0.842453	±	0.0662289	a	0.77131	±	0.0447269	a	0.376957	±	0.0474432	c	0.341617	±	0.0276208	c	0.444441	±	0.0220304	c	0.362619	±	0.00538969	c	0.664308	±	0.0185281	a	0.857546	±	0.0223009	a	0.877135	±	0.0131798	a	0.51062	±	0.00722977	b	0.515645	±	0.00971915	b	0.486109	±	0.0171405	b	0.596233
GGPPS1	0.231765	±	0.00703214	b	0.183294	±	0.00145092	c	0.315388	±	0.0115135	c	0.2779	±	0.00584619	c	0.14242	±	0.00506765	d	0.116257	±	0.00184485	d	0.167731	±	0.00511508	d	0.171384	±	0.00299056	d	0.20367	±	0.0104867	c	0.473253	±	0.0106011	a	0.365412	±	0.00688711	b	0.425347	±	0.0209367	b	0.30451
GGPPS6	0.482023	±	0.00896836	a	0.430155	±	0.0123513	a	0.448117	±	0.0260041	a	0.259032	±	0.00743773	a	0.0499939	±	0.00153176	d	0.0184061	±	0.00060005	d	0.026532	±	0.00267965	c	0.0336262	±	0.00267836	c	0.202479	±	0.0113017	c	0.342014	±	0.0338321	b	0.236285	±	0.013028	b	0.281604	±	0.0107759	a	0.254002
GGDR	1.36993	±	0.0593126	a	1.11963	±	0.0770709	a	1.25939	±	0.0875856	a	0.795387	±	0.0456227	a	0.450539	±	0.0060484	b	0.263918	±	0.00459051	c	0.324363	±	0.0105664	b	0.351355	±	0.00745181	b	1.35542	±	0.0339174	a	0.474074	±	0.00571559	b	0.356824	±	0.00372679	b	0.388822	±	0.0197481	b	1.22259
VTE5	0.704972	±	0.0415864	a	0.628397	±	0.0415103	b	1.71736	±	0.0319967	a	0.817818	±	0.00846505	a	0.202592	±	0.00261838	c	0.18473	±	0.00457169	d	0.343168	±	0.00628847	c	0.305025	±	0.0241332	c	0.420092	±	0.0149706	b	0.745894	±	0.00778638	a	0.565777	±	0.00822915	b	0.720024	±	0.00814339	b	0.464132
VTE6	1.13564	±	0.0630021	a	0.899168	±	0.0505223	a	0.441223	±	0.0228856	a	0.393138	±	0.0383288	a	0.341943	±	0.00921285	c	0.258604	±	0.0157646	c	0.361935	±	0.00666842	b	0.254053	±	0.00258392	b	1.03439	±	0.0383877	ab	0.527891	±	0.0415271	b	0.250444	±	0.0160119	c	0.313631	±	0.00694269	ab	0.913363
TAT1	0.201446	±	0.0171284	a	0.258961	±	0.00820375	b	2.11183	±	0.0861434	a	1.49029	±	0.0351828	a	0.036099	±	0.00190752	c	0.0913644	±	0.00239998	d	0.213994	±	0.00326614	c	0.231753	±	0.0106251	c	0.0541429	±	0.00127821	c	0.508734	±	0.0263258	a	0.450833	±	0.0213693	b	0.697833	±	0.0476366	b	0.119706
HPPD	0.325221	±	0.0242436	b	0.294496	±	0.0142351	c	1.43213	±	0.0153091	a	1.22436	±	0.0488281	b	0.0770602	±	0.00509832	d	0.0822502	±	0.0019307	d	0.169279	±	0.00649942	d	0.319143	±	0.00865857	c	0.218553	±	0.00233629	c	0.979977	±	0.0400849	a	1.06963	±	0.0076083	b	1.72281	±	0.0804746	a	0.552254
VTE2	0.303477	±	0.0099076	a	0.240148	±	0.014024	a	0.166512	±	0.0151436	a	0.0885258	±	0.00640292	b	0.0142774	±	0.00078911	c	0.0109103	±	0.0001307	d	0.0181133	±	0.000158958	c	0.0170057	±	0.00141632	c	0.223544	±	0.00768644	b	0.127583	±	0.0119895	b	0.0747045	±	0.001285	b	0.0812113	±	0.00317235	b	0.318707
VTE3a	0.419047	±	0.0204223	b	0.416449	±	0.0298863	b	0.463754	±	0.045201	a	0.285995	±	0.0411084	c	0.255722	±	0.0187108	c	0.213988	±	0.0117747	c	0.36032	±	0.00925779	b	0.317247	±	0.0119299	bc	0.524266	±	0.0153198	a	0.655238	±	0.0430993	a	0.412575	±	0.0207771	ab	0.412666	±	0.0313372	ab	0.469136
VTE3b	0.535645	±	0.00711303	a	0.434454	±	0.0286092	b	0.593115	±	0.0361086	a	0.344263	±	0.00479737	b	0.181597	±	0.00209439	d	0.180708	±	0.00207752	d	0.23084	±	0.0168366	c	0.214497	±	0.0119215	c	0.303468	±	0.00289887	c	0.782407	±	0.0217352	a	0.427316	±	0.00818684	b	0.366811	±	0.00755544	b	0.389479
VTE1	0.368453	±	0.0188906	a	0.305602	±	0.0192631	b	0.585131	±	0.046849	a	0.364819	±	0.0175389	b	0.057366	±	0.00171276	d	0.0516809	±	0.0012845	d	0.0747755	±	0.00672095	c	0.0772276	±	0.00422846	c	0.29281	±	0.0145437	b	0.358551	±	0.00413582	a	0.281941	±	0.00372515	b	0.392829	±	0.0602624	b	0.228411
VTE4	0.422285	±	0.0185607	a	0.403948	±	0.0129689	b	0.780508	±	0.0591345	a	0.452872	±	0.0312031	a	0.0767751	±	0.00154281	c	0.123271	±	0.00146602	d	0.193381	±	0.00294889	d	0.275561	±	0.00396838	b	0.18393	±	0.0123124	b	0.584063	±	0.0106924	a	0.609456	±	0.0298171	b	0.427749	±	0.00563349	a	0.153722
Different letters indicate significant mean differences among species for each maturation stage (Tukey test, p≤ 0.05)
Relative values were calculated using an external flavedo pool as a reference sample for all species and ripening stages. Data are mean ± S.E. of at least three replicates.
IG: immature green; MG: mature green; Br: breaker; M: mature.
[truncated: 15 more columns]

## Sheet: Table S7
Table S7. Correlation matrix analysis of metabolite levels and gene expression in the flavedo of fruit of grapefruit, lemon, orange and mandarin at the four maturation stages analyzed. Pearson's correlation coefficients were calculated using the "cormat" function in RStudio. For more details, see section “Materials and Methods.”
	Ttoc a	α-toc	γ-toc	DXS1	DXS2	GGPPS1	GGPPS6	GGDR	VTE5	VTE6	TAT1	HPPD	VTE2	VTE3a	VTE3b	VTE1	VTE4
Ttoc a	1	0.98 *	0.62 *	-0.1	-0.37	0.12	-0.55 *	0.02	-0.4	-0.42	0.75 *	-0.1	-0.1	0.13	0.13	0.17	0.54 *
α-toc	0.98 *	1	0.48	-0.16	-0.3	0.24	-0.57 *	0.1	-0.36	-0.34	0.71 *	-0.19	-0.19	0.2	0.23	0.12	0.49
γ-toc	0.62 *	0.48	1	0.21	-0.51*	-0.39	-0.19	-0.37	-0.47	-0.54 *	0.65 *	0.36	0.45	-0.16	-0.38	0.36	0.55 *
DXS1	-0.1	-0.16	0.21	1	0.33	-0.06	0.55 *	0.23	-0.1	0.37	-0.25	0.22	0.45	0.1	0.05	0.02	0.17
DXS2	-0.37	-0.3	-0.51 *	0.33	1	0.31	0.37	0.81 *	0.11	0.82 *	-0.69 *	-0.11	0.14	0.51 *	0.29	-0.25	-0.2
GGPPS1	0.12	0.24	-0.39	-0.06	0.31	1	0.05	0.31	0.03	0.43	0.09	0.08	-0.2	0.72 *	0.58 *	0.14	0.08
GGPPS6	-0.55 *	-0.57 *	-0.19	0.55 *	0.37	0.05	1	0.26	0.17	0.57 *	-0.4	0.35	0.57 *	0.21	0.04	0.25	0.07
GGDR	0.02	0.1	-0.37	0.23	0.81 *	0.31	0.26	1	0.21	0.71 *	-0.38	-0.17	0.03	0.54 *	0.5	-0.01	0.1
VTE5	-0.4	-0.36	-0.47	-0.1	0.11	0.03	0.17	0.21	1	0.41	-0.4	-0.18	-0.42	0.1	0.57 *	0.2	-0.31
VTE6	-0.42	-0.34	-0.54 *	0.37	0.82 *	0.43	0.57 *	0.71 *	0.41	1	-0.64 *	-0.06	0.15	0.55 *	0.54 *	0.01	-0.12
TAT1	0.75 *	0.71 *	0.65 *	-0.25	-0.69 *	0.09	-0.4	-0.38	-0.4	-0.64 *	1	0.24	0.05	0.02	-0.11	0.46	0.59 *
HPPD	-0.1	-0.19	0.36	0.22	-0.11	0.08	0.35	-0.17	-0.18	-0.06	0.24	1	0.48	0.31	-0.21	0.53 *	0.17
VTE2	-0.1	-0.19	0.45	0.45	0.14	-0.2	0.57 *	0.03	-0.42	0.15	0.05	0.48	1	-0.03	-0.51 *	0.43	0.51 *
VTE3a	0.13	0.2	-0.16	0.1	0.51 *	0.72 *	0.21	0.54 *	0.1	0.55 *	0.02	0.31	-0.03	1	0.68 *	0.27	-0.02
VTE3b	0.13	0.23	-0.38	0.05	0.29	0.58 *	0.04	0.5	0.57 *	0.54 *	-0.11	-0.21	-0.51 *	0.68 *	1	0.1	-0.2
VTE1	0.17	0.12	0.36	0.02	-0.25	0.14	0.25	-0.01	0.2	0.01	0.46	0.53 *	0.43	0.27	0.1	1	0.52 *
VTE4	0.54 *	0.49	0.55 *	0.17	-0.2	0.08	0.07	0.1	-0.31	-0.12	0.59 *	0.17	0.51 *	-0.02	-0.2	0.52 *	1
Asterisks indicate significant Pearson's correlation coefficient at level p ≤ 0.05
a Ttoc: total tocopherol content

## Sheet: Table S8
Table S8. Correlation matrix analysis of metabolite levels and gene expression in the pulp of fruit of grapefruit, lemon, orange and mandarin at the four maturation stages analyzed. Pearson's correlation coefficients were calculated using the "cormat" function in RStudio. For more details, see section “Materials and Methods.”
	Ttoc a	α-toc	γ-toc	DXS1	DXS2	GGPPS1	GGPPS6	GGDR	VTE5	VTE6	TAT1	HPPD	VTE2	VTE3a	VTE3b	VTE1	VTE4
Ttoc a	1	0.99 *	0.82 *	-0.75 *	0.61 *	-0.80 *	-0.29	0.60 *	-0.46	0.57 *	-0.57 *	-0.75 *	-0.13	-0.15	-0.42	-0.56 *	-0.55 *
α-toc	0.99 *	1	0.82 *	-0.75 *	0.62 *	-0.80 *	-0.3	0.60 *	-0.46	0.57 *	-0.57 *	-0.75 *	-0.14	-0.15	-0.42	-0.56 *	-0.54 *
γ-toc	0.82 *	0.82 *	1	-0.49	0.36	-0.67 *	-0.16	0.48	-0.39	0.34	-0.47	-0.64 *	-0.03	-0.29	-0.38	-0.44	-0.48
DXS1	-0.75 *	-0.75 *	-0.49	1	-0.31	0.84 *	0.65 *	-0.27	0.67 *	-0.18	0.53 *	0.83 *	0.55 *	0.23	0.58 *	0.83 *	0.64 *
DXS2	0.61 *	0.62 *	0.36	-0.31	1	-0.34	0.06	0.48	-0.1	0.67 *	-0.33	-0.31	0.2	0.32	0.01	-0.13	-0.03
GGPPS1	-0.80 *	-0.80 *	-0.67 *	0.84 *	-0.34	1	0.59 *	-0.37	0.67 *	-0.19	0.52 *	0.88 *	0.54 *	0.43	0.71 *	0.83 *	0.64 *
GGPPS6	-0.29	-0.3	-0.16	0.65 *	0.06	0.59 *	1	0.44	0.82 *	0.49	0.50 *	0.66 *	0.91 *	0.56 *	0.87 *	0.85 *	0.68 *
GGDR	0.60 *	0.60 *	0.48	-0.27	0.48	-0.37	0.44	1	0.24	0.81 *	0.03	-0.11	0.46	0.36	0.23	0.04	0.05
VTE5	-0.46	-0.46	-0.39	0.67 *	-0.1	0.67 *	0.82 *	0.24	1	0.25	0.82 *	0.83 *	0.71 *	0.51 *	0.86 *	0.89 *	0.89 *
VTE6	0.57 *	0.57 *	0.34	-0.18	0.67 *	-0.19	0.49	0.81 *	0.25	1	-0.16	-0.14	0.62 *	0.43	0.36	0.21	0.05
TAT1	-0.57 *	-0.57 *	-0.47	0.53 *	-0.33	0.52 *	0.50 *	0.03	0.82 *	-0.16	1	0.80 *	0.28	0.17	0.60 *	0.59 *	0.86 *
HPPD	-0.75 *	-0.75 *	-0.64 *	0.83 *	-0.31	0.88 *	0.66 *	-0.11	0.83 *	-0.14	0.80 *	1	0.54 *	0.46	0.71 *	0.83 *	0.81 *
VTE2	-0.13	-0.14	-0.03	0.55 *	0.2	0.54 *	0.91 *	0.46	0.71 *	0.62 *	0.28	0.54 *	1	0.65 *	0.79 *	0.82 *	0.51 *
VTE3a	-0.15	-0.15	-0.29	0.23	0.32	0.43	0.56 *	0.36	0.51 *	0.43	0.17	0.46	0.65 *	1	0.65 *	0.50 *	0.41
VTE3b	-0.42	-0.42	-0.38	0.58 *	0.01	0.71 *	0.87 *	0.23	0.86 *	0.36	0.60 *	0.71 *	0.79 *	0.65 *	1	0.84 *	0.82 *
VTE1	'-0.56 *	-0.56 *	-0.44	0.83 *	-0.13	0.83 *	0.85 *	0.04	0.89 *	0.21	0.59 *	0.83 *	0.82 *	0.50 *	0.84 *	1	0.77 *
VTE4	-0.55 *	-0.54 *	-0.48	0.64 *	-0.03	0.64 *	0.68 *	0.05	0.89 *	0.05	0.86 *	0.81 *	0.51 *	0.41	0.82 *	0.77 *	1
Asterisks indicate significant Pearson's correlation coefficient at level p ≤ 0.05
a Ttoc: total tocopherol content

## Sheet: Table S9
Table S9. Total, α- and γ-tocopherol contents per replicate in the flavedo of grapefruit, lemon, sweet orange and mandarin during fruit maturation (µg g-1 FW).
GRAPEFRUIT
Stage	Tocopherols	R1	R2	Media	SD
IG	γ-toc	7.51441	9.22588	8.37015	1.2102
	α-toc	32.6826	40.194	36.4383	5.31138
	Total	40.197	49.4199	44.8084	6.52158
MG	γ-toc	27.4028	29.1886	28.2957	1.26277
	α-toc	92.5327	94.4118	93.4722	1.32872
	Total	119.935	123.6	121.768	2.59149
Br	γ-toc	26.7561	29.2029	27.9795	1.73014
	α-toc	88.4941	96.3922	92.4431	5.58481
	Total	115.25	125.595	120.423	7.31495
M	γ-toc	21.8926	24.0528	22.9727	1.5275
	α-toc	105.077	117.795	111.436	8.99302
	Total	126.97	141.848	134.409	10.5205
LEMON
Stage	Tocopherols	R1	R2	Media	SD
IG	γ-toc	3.05997	2.66951	2.86474	0.276091
	α-toc	95.929	99.9479	97.9384	2.84178
	Total	98.9889	102.649	100.819	2.58819
MG	γ-toc	2.33675	2.40199	2.36937	0.0461287
	α-toc	117.329	120.627	118.978	2.33186
	Total	119.69	123.029	121.359	2.36115
Br	γ-toc	6.68462	7.2139	6.94926	0.374255
	α-toc	145.49	162.328	153.909	11.9061
	Total	152.175	169.542	160.858	12.2804
M	γ-toc	10.1354	9.19166	9.66352	0.667322
	α-toc	209.694	187.932	198.813	15.3881
	Total	219.83	197.124	208.477	16.0554
ORANGE
Stage	Tocopherols	R1	R2	Media	SD
IG	γ-toc	6.05636	5.60852	5.83244	0.31667
	α-toc	75.6291	62.4617	69.0454	9.31076
	Total	81.6855	68.0703	74.8779	9.62743
MG	γ-toc	20.0342	21.4555	20.7449	1.00499
	α-toc	105.256	110.37	107.813	3.61621
	Total	125.29	131.826	128.558	4.6212
Br	γ-toc	40.599	42.3075	41.4532	1.20814
	α-toc	119.026	123.834	121.43	3.39975
	Total	159.742	166.227	162.984	4.58623
M	γ-toc	19.203	19.484	19.3435	0.198706
	α-toc	97.9212	96.138	97.0296	1.26091
	Total	117.124	115.622	116.373	1.0622
MANDARIN
Stage	Tocopherols	R1	R2	Media	SD
IG	γ-toc	0.647479	0.849374	0.748426	0.142761
	α-toc	19.9851	24.0964	22.0407	2.90715
	Total	20.6326	24.9458	22.7892	3.04991
MG	γ-toc	1.381	1.30687	1.34394	0.0524177
	α-toc	63.5237	62.8132	63.1684	0.502359
	Total	64.9047	64.1201	64.5124	0.554777
Br	γ-toc	13.2425	15.0424	14.1424	1.27269
	α-toc	59.9807	66.4192	63.1999	4.55272
	Total	73.2232	81.4615	77.3424	5.82541
M	γ-toc	15.3316	15.1727	15.2522	0.112398
	α-toc	81.1501	78.7562	79.9531	1.69271
	Total	96.4817	93.9289	95.2053	1.80511

[truncated: 5 more sheets: Table S10, Table S11, Table S12, Table S13, Table S14]
